# Supplementary material for: Comparative study on the composition of four different varieties of garlic
Source: PeerJ. 2019 Feb 21;7:e6442. doi: 10.7717/peerj.6442 (PMC6387757; doi:10.7717/peerj.6442)
Supplement: Supplemental Information 10 [file peerj-07-6442-s010.xls]

## Sheet: 野油菜黄单胞菌
L2	0	L2-L1/L0	300	L2-L1		L2-L1		L2-L1	600	L2-L1
0h	8.27	0	8.27	0	8.27	0	8.27	0	8.27	0
1h	8.27	0	8.3	0.267142	8.31	0.356189	8.36	0.801425	8.34	0.62333
2h	8.29	0.178094	8.31	0.356189	8.38	0.979519	8.4	1.15761	8.42	1.33571
4h	8.3	0.267142	8.39	1.06857	8.42	1.33571	8.73	4.09617	8.66	3.47284
6h	8.37	0.890472	8.52	2.22618	8.53	2.31523	9.12	7.56901	9.98	15.2271
8h	8.4	1.15761	8.68	3.65093	8.81	4.80855	9.77	13.3571	10.23	17.4533
12h	8.48	1.86999	8.85	5.16474	8.96	6.14426	10.15	16.7409	10.75	22.0837
L2	0	L2-L1/L0	200	L2-L1	400	L2-L1	600	L2-L1	800	L2-L1
0h	8.38	0	8.38	0	8.38	0	8.38	0	8.38	0
1h	8.38	0	8.38	0	8.41	0.261324	8.42	0.348432	8.49	0.958188
2h	8.39	0.087108	8.44	0.522648	8.49	0.958188	8.66	2.43902	8.71	2.87456
4h	8.42	0.348432	8.49	0.958188	8.55	1.48084	8.7	2.78746	9	5.4007
6h	8.43	0.43554	8.67	2.52613	8.71	2.87456	9.15	6.70732	9.82	12.5436
8h	8.47	0.783972	8.82	3.83275	8.91	4.61672	9.78	12.1951	10.2	15.8537
12h	8.62	2.09059	8.9	4.52962	9.07	6.01045	10.19	15.7666	10.61	19.4251
L2	0	L2-L1/L0	200	L2-L1	400	L2-L1	600	L2-L1	800	L2-L1
0h	8.5	0	8.5	0	8.5	0	8.5	0	8.5	0
1h	8.52	0.178253	8.53	0.26738	8.54	0.356506	8.6	0.891266	8.61	0.980392
2h	8.52	0.178253	8.56	0.534759	8.56	0.534759	8.67	1.51515	8.73	2.04991
4h	8.55	0.445633	8.6	0.891266	8.64	1.24777	8.91	3.65419	9.11	5.43672
6h	8.57	0.623886	8.64	1.24777	8.72	1.96078	9.29	7.041	10.2	15.1515
8h	8.6	0.891266	8.82	2.85205	8.89	3.47594	9.97	13.1016	10.22	15.3298
12h	8.78	2.49554	8.99	4.3672	9.12	5.52585	10.24	15.508	10.58	18.5383
average value
		C		T		S		E		H
0h	8.34667	0	8.38333	0	8.38333	0	8.38333	0	8.38333	0
1h	8.35667	0.0594177	8.40333	0.178174	8.42	0.324673	8.46	0.680374	8.48	0.85397
2h	8.37	0.147819	8.43667	0.471199	8.47667	0.824156	8.57667	1.70393	8.62	2.08673
4h	8.39667	0.353735	8.49333	0.972673	8.53667	1.35477	8.78	3.51261	8.92333	4.77009
6h	8.47333	0.649966	8.61	2.00003	8.65333	2.38353	9.18667	7.10578	10	14.3074
8h	5.62333	0.944284	8.77333	3.44525	8.87	4.3004	9.84	12.8846	10.2167	16.2122
12h	5.7	2.15204	8.91333	4.68719	9.05	5.89352	10.1933	16.0051	10.6467	20.0157
c	0	0.0594177	0.147819	0.353735	0.649966	0.944284	2.15204
taicangbaip	0	0.178174	0.471199	0.972673	2.00003	3.44525	4.68719
Single-clove	0	0.324673	0.824156	1.35477	2.38353	4.3004	5.89352
ershuizao	0	0.680374	1.70393	3.51261	7.10578	12.8846	16.0051
hongqixing	0	0.85397	2.08673	4.77009	14.3074	16.2122	20.0157
