# Supplementary material for: Comparative study on the composition of four different varieties of garlic
Source: PeerJ. 2019 Feb 21;7:e6442. doi: 10.7717/peerj.6442 (PMC6387757; doi:10.7717/peerj.6442)
Supplement: Supplemental Information 11 [file peerj-07-6442-s011.xls]

## Sheet: 野油菜黄单胞菌蛋白
standard curve of protein ug/mL		10	25	50	75	100
		0.109	0.259	0.425	0.582	0.739
		C	T		S		E		H
1
4h	0.08	2.16667	0.081	2.33333	0.083	2.66667	0.089	3.66667	0.357	48.3333
6H	0.101	5.66667	0.151	14	0.109	7	0.252	30.8333	0.97	150.5
8H	0.12	8.83333	0.266	33.1667	0.198	21.8333	0.61	90.5	1.105	173
12h	0.175	18	0.331	44	0.397	55	0.86	132.167	1.234	194.5
2
4h	0.072	0.833333	0.075	1.33333	0.073	1	0.091	4	0.37	50.5
6H	0.099	5.33333	0.146	13.1667	0.121	9	0.239	28.6667	0.965	149.667
8H	0.113	7.66667	0.265	33	0.145	13	0.63	93.8333	1.11	173.833
12h	0.172	17.5	0.323	42.6667	0.396	54.8333	0.902	139.167	1.26	198.833
3
4h	0.07	0.5	0.072	0.833333	0.07	0.5	0.081	2.33333	0.34	45.5
6H	0.1	5.5	0.148	13.5	0.116	8.16667	0.242	29.1667	0.92	142.167
8H	0.116	8.16667	0.263	32.6667	0.158	15.1667	0.66	98.8333	1.113	174.333
12h	0.177	18.3333	0.332	44.1667	0.399	55.3333	0.93	143.833	1.16	182.167
average value	C	Protein	T	Protein	S	Protein	E	Protein	H	Protein
4h	0.074	1.16667	0.076	1.5	0.0753333	1.38889	0.087	3.33333	0.355667	48.1111
6H	0.1	5.5	0.148333	13.5556	0.115333	8.05556	0.244333	29.5556	0.951667	147.444
8H	0.116333	8.22222	0.264667	32.9444	0.167	16.6667	0.633333	94.3889	1.10933	173.722
12h	0.174667	17.9444	0.328667	43.6111	0.397333	55.0556	0.897333	138.389	1.218	191.833
	0	4	6	8	12
c	0	1.16667	5.5	8.22222	17.9444
taicangbaipi	0	1.5	13.5556	32.9444	43.6111
Single-clove	0	1.38889	8.05556	16.6667	55.0556
ershuizao	0	3.33333	29.5556	94.3889	138.389
hongqixing	0	48.1111	147.444	173.722	191.833
