# Supplementary material for: Comparative study on the composition of four different varieties of garlic
Source: PeerJ. 2019 Feb 21;7:e6442. doi: 10.7717/peerj.6442 (PMC6387757; doi:10.7717/peerj.6442)
Supplement: Supplemental Information 12 [file peerj-07-6442-s012.xlsx]

## Sheet: Sheet1
E												average value	SD
0	1.79	1.705	1.821	1.792	1.794	1.7804	1.00539	0.95765	1.0228	1.00652	1.00764	1	0.0247155
1/32	1.272	1.163	1.081	1.043	1.068		0.714446	0.653224	0.607167	0.585823	0.599865	0.632105	0.0525104
1/16	0.975	0.983	1.007	1.031	1.06		0.54763	0.552123	0.565603	0.579083	0.595372	0.567962	0.0196521
1/8	0.887	0.82	0.848	0.845	0.808		0.498203	0.460571	0.476297	0.474612	0.453831	0.472703	0.0171038
1/4	0.764	0.771	0.728	0.737	0.78		0.429117	0.433049	0.408897	0.413952	0.438104	0.424624	0.0125907
1/2	0.319	0.364	0.398	0.389	0.415		0.179173	0.204448	0.223545	0.21849	0.233094	0.21175	0.0209444
H
0	1.778	1.769	1.788	1.894	1.635	1.7728	1.00293	0.997856	1.00857	1.06837	0.92227	1	0.0519679
1/32	1.361	1.377	1.188	1.244	1.328		0.767712	0.776737	0.670126	0.701715	0.749097	0.733078	0.0455764
1/16	1.217	1.083	1.055	1.009	1.027		0.686485	0.610898	0.595104	0.569156	0.57931	0.60819	0.0465466
1/8	0.897	0.959	0.88	1	0.934		0.505979	0.540952	0.49639	0.564079	0.52685	0.52685	0.0271492
1/4	0.874	0.773	0.773	0.731	0.831		0.493005	0.436033	0.436033	0.412342	0.46875	0.449233	0.0316478
1/2	0.479	0.497	0.511	0.491	0.605		0.270194	0.280347	0.288245	0.276963	0.341268	0.291403	0.0286228
S
0	1.609	1.745	2.423	2.125	2.366	2.0536	0.783502	0.849727	1.17988	1.03477	1.15212	1	0.177595
1/32	1.545	1.452	1.638	1.51	1.499		0.752337	0.707051	0.797624	0.735294	0.729938	0.744449	0.0338481
1/16	1.195	1.271	1.367	1.438	1.308		0.581905	0.618913	0.66566	0.700234	0.63693	0.640728	0.0450361
1/8	1.377	1.316	1.295	0.99	1.062		0.67053	0.640826	0.6306	0.48208	0.517141	0.588235	0.0831509
1/4	0.908	1.292	1.035	1.078	1.084		0.44215	0.629139	0.503993	0.524932	0.527854	0.525614	0.0673732
1/2	0.879	0.81	0.851	0.782	0.69		0.428029	0.394429	0.414394	0.380795	0.335995	0.390728	0.035565
T
0	2.308	2.68	2.463	2.402	2.923	2.5552	0.903256	1.04884	0.963917	0.940044	1.14394	1	0.0966448
1/32	2.227	1.877	1.746	2.019	2.364		0.871556	0.73458	0.683312	0.790153	0.925172	0.800955	0.0984587
1/16	2.343	2.229	1.946	2.18	2.431		0.916954	0.872339	0.761584	0.853162	0.951393	0.871086	0.0722263
1/8	2.015	2.256	2.038	2.121	1.828		0.788588	0.882905	0.797589	0.830072	0.715404	0.802912	0.061294
1/4	1.301	1.366	1.623	1.585	1.339		0.509158	0.534596	0.635175	0.620304	0.524029	0.564652	0.0585316
1/2	0.922	0.907	0.957	1.114	1.014		0.360833	0.354962	0.37453	0.435974	0.396838	0.384627	0.0329153
ershuizao	100	63.2105	56.7962	47.2703	42.4624	21.175
hongqixing	100	73.3078	60.819	52.685	44.9233	29.1403
Single-clove	100	74.4449	64.0728	58.8235	52.5614	39.0728
taicangbaipi	100	87.1086	80.2912	80.0955	56.4652	38.4627
