# Supplementary material for: Comparative study on the composition of four different varieties of garlic
Source: PeerJ. 2019 Feb 21;7:e6442. doi: 10.7717/peerj.6442 (PMC6387757; doi:10.7717/peerj.6442)
Supplement: Supplemental Information 14 [file peerj-07-6442-s014.xls]

## Sheet: 蛋白
标曲
12.5	0.281			标曲
25	0.376			12.5	25	50	75	100	125
50	0.532			0.271	0.389	0.532	0.684	0.819	0.973
66.7	0.624
100	0.819
125	0.973
蛋白	1	2	3	4
	74.795	32.161	13.654	12.993

## Sheet: Sheet1
	1		2		3
Soluble sugar		mg/g		mg/g		mg/g	average value	SD
T	12.993	32.4825	12.882	32.205	12.897	32.2425	32.31	0.150561
H	13.654	34.135	13.685	34.2125	13.625	34.0625	34.1367	0.0750139
E	32.161	80.4025	32.124	80.31	32.275	80.6875	80.4667	0.19676
S	74.734	186.835	74.599	186.498	74.953	187.382	186.905	0.446633
淀粉		mg/g		mg/g		mg/g	average value	SD
T	81.608	163.216	81.672	163.344	81.988	163.976	163.512	0.4069
H	143.756	287.512	143.692	287.384	144.12	288.24	287.712	0.461719
E	131.82	263.64	131.994	263.988	132.152	264.304	263.977	0.332128
S	102.884	205.768	102.759	205.518	102.846	205.692	205.659	0.128161
蛋白		mg/g		mg/g		mg/g	average value	SD
T	0.598	20.93	0.603	21.105	0.607	21.245	21.0933	0.157824
H	1.293	45.255	1.289	45.115	1.295	45.325	45.2317	0.106927
E	1.462	51.17	1.465	51.275	1.448	50.68	51.0417	0.317582
S	1.161	40.635	1.147	40.145	1.151	40.285	40.355	0.252389
T	32.31 ± 0.15	163.51 ± 0.41	21.09 ± 0.16
H	34.14 ± 0.08	287.71 ± 0.46	45.23 ± 0.11
E	80.47 ± 0.20	263.98 ± 0.33	51.04 ± 0.32
S	186.91 ± 0.45	205.66 ± 0.13	40.36 ± 0.25
